# Supplementary material for: A Comparative Study of Binding Interactions between Proteins and Flavonoids in Angelica Keiskei: Stability, α-Glucosidase Inhibition and Interaction Mechanisms
Source: Int J Mol Sci. 2023 Apr 1;24(7):6582. doi: 10.3390/ijms24076582 (PMC10095106; doi:10.3390/ijms24076582)
Supplement: Supplementary file 1 [file ijms-24-06582-s001.zip]

Archive with 1 entries (1 files):
- ijms-2173156-supplementary.pdf
